# Supplementary material for: Design, Synthesis, Docking, DFT, MD Simulation Studies of a New Nicotinamide-Based Derivative: In Vitro Anticancer and VEGFR-2 Inhibitory Effects
Source: Molecules. 2022 Jul 19;27(14):4606. doi: 10.3390/molecules27144606 (PMC9317904; doi:10.3390/molecules27144606)
Supplement: Supplementary file 1 [file molecules-27-04606-s001.zip]

Archive with 1 entries (1 files):
- molecules-1822310-supplementary.pdf
